# Supplementary material for: Freestanding emergency department compliance with consumer protections: evidence from Texas
Source: Health Aff Sch. 2026 Apr 24;4(5):qxag095. doi: 10.1093/haschl/qxag095 (PMC13186269; doi:10.1093/haschl/qxag095)
Supplement: qxag095_Supplementary_Data [file qxag095_supplementary_data.zip]

Archive with 2 entries (2 files):
- disclosures.pdf
- qxag095_Supplementary_Data.docx
